# Supplementary material for: Label-Free Biosensor Based on Particle Plasmon Resonance Coupled with Diffraction Grating Waveguide
Source: Sensors (Basel). 2024 Aug 27;24(17):5536. doi: 10.3390/s24175536 (PMC11397741; doi:10.3390/s24175536)
Supplement: Supplementary file 1 [file sensors-24-05536-s001.zip]

Archive with 1 entries (1 files):
- sensors-3135404-supplementary.pdf
